# Supplementary material for: The host response in different aetiologies of community-acquired pneumonia
Source: eBioMedicine. 2022 Jun 1;81:104082. doi: 10.1016/j.ebiom.2022.104082 (PMC9155985; doi:10.1016/j.ebiom.2022.104082)
Supplement: Supplementary file 3 [file mmc3.xlsx]

## Sheet: Tables
				Volcano 1: non-COVID-19 CAP (n1) vs COVID-19 (n2)										Volcano 2: CAP-strep (n3) vs COVID-19 (n2)								Volcano 3: CAP-flu (n4) vs COVID-19 (n2)										Volcano 4: CAP-flu (n4) vs CAP-strep (n3)
		Main analysis		Sens. analysis 1		Sens. analysis 2		Sens. analysis 3				Main analysis		Sens. analysis 1		Sens. analysis 2		Sens. analysis 3				Main analysis		Sens. analysis 1		Sens. analysis 2		Sens. analysis 3				Main analysis		Sens. analysis 1		Sens. analysis 3		Sens. analysis 3
		n1 = 226, n2 = 39		n1 = 223, n2 = 37		n1 = 184 , n2 = 37		n1 = 186, n2 = 37				n3 = 27, n2 = 39		n3 = 24, n2 = 37		n3 = 23, n2 = 37		n3 = 22, n2 = 37				n4 = 22, n2 = 39		n4 = 22, n2 = 37		n4 = 20, n2 = 37		n4 = 15, n2 = 37				n4 = 22, n3 = 27		n4 = 22, n3 = 24		n4 = 20, n3 = 23		n4 = 15, n3 = 22
	Biomarker	FC	-log10 p*	FC	-log10 p*	FC	-log10 p*	FC	-log10 p*		Biomarker	FC	-log10 p*	FC	-log10 p*	FC	-log10 p*	FC	-log10 p*		Biomarker	FC	-log10 p*	FC	-log10 p*	FC	-log10 p*	FC	-log10 p*		Biomarker	FC	-log10 p*	FC	-log10 p*	FC	-log10 p*	FC	-log10 p*
Higher in COVID-19 →	Granzyme B	0.99	10.987	0.995	10.291	0.957	9.31	0.956	9.902	Higher in COVID-19 →	Granzyme B	0.901	4.291	0.935	4.075	0.876	3.359	0.82	4.002	Higher in COVID-19 →	IFNγ	1.086	2.406	1.079	2.291	0.988	1.836	1.121	1.391	Higher in CAP-flu →	B7-2	0.797	0.966	0.774	0.853	0.892	0.771	0.847	0.567
	IL-10	0.85	9.919	0.835	10.291	0.814	8.487	0.835	9.097		Galectin-9	0.952	4.19	1.016	4.078	0.972	3.604	0.921	3.447		Angiopoietin-1	1.065	2.255	1.055	2.134	1.011	1.733	1.069	1.391		TRAIL	0.679	0.698	0.785	0.781	0.522	0.361	0.515	0.192
	Galectin-9	1.081	9.599	1.079	8.767	1.116	9.31	1.122	9.885		B7-2	0.904	3.856	0.869	3.248	0.996	3.849	0.977	3.447		IL-1α	1.115	2.255	1.097	2.092	1.023	1.717	1.115	1.305		CXCL10	0.345	0.365	0.395	0.381	0.318	0.259	0.255	0.169
	IFNγ	1.117	8.157	1.121	7.458	1.068	7.125	1.143	8.094		TRAIL	1.013	3.373	1.113	3.685	0.963	2.803	0.958	2.594		IL-2	1.023	2.255	1.024	2.134	0.936	1.733	1.022	1.391		Granzyme B	0.348	0.341	0.382	0.318	0.353	0.259	0.307	0.169
	CXCL10	0.904	7.86	0.894	7.199	0.927	7.847	0.889	7.011		Fractalkine	0.667	2.35	0.731	2.666	0.615	1.708	0.594	1.67		PDGF-AA	1.118	2.255	1.107	2.106	0.993	1.717	1.123	1.391		PD-L2	0.356	0.281	0.408	0.258	0.155	0.071	0.362	0.169
	GM-CSF	0.826	7.174	0.825	6.583	0.84	6.901	0.84	6.755		IFNγ	0.779	2.35	0.822	2.284	0.759	1.779	0.695	1.694		PDGF-AB-BB	1.107	2.255	1.119	2.134	1.03	1.733	1.104	1.391		Galectin-9	0.218	0.225	0.294	0.277	0.302	0.259	0.275	0.169
	TRAIL	0.853	5.684	0.856	5.257	0.836	5.18	0.83	5.074		CXCL10	0.661	2.35	0.694	2.198	0.691	1.972	0.625	1.694		Ferritin	0.862	2.174	0.828	1.987	0.842	1.733	0.726	1.119		4-1BB	0.259	0.2	0.228	0.172	0.286	0.167	0.516	0.192
	Angiopoietin-1	0.933	5.504	0.933	5.147	0.861	4.588	0.941	5.349		CCL11	0.716	1.88	0.742	1.795	0.731	1.779	0.932	3.347		Galectin-9	0.733	2.174	0.722	2.024	0.671	1.628	0.646	1.119		Fractalkine	0.274	0.184	0.354	0.244	0.332	0.154	0.295	0.135
	IL-2	1.003	5.43	1.018	5.092	0.928	4.571	1.035	5.869		Angiopoietin-1	0.811	1.848	0.872	1.875	0.696	1.201	0.781	1.452		CCL3	0.957	2.032	0.955	1.987	0.806	1.422	1.054	1.391		CXCL1	0.224	0.131	0.296	0.172	0.209	0.071	0.187	0.091
	IL-3	0.829	5.258	0.824	4.907	0.786	4.588	0.836	5.052		IL-2	0.772	1.786	0.872	1.939	0.707	1.255	0.663	1.29		CD40 ligand	0.914	2.032	0.924	1.987	0.819	1.448	0.826	1.119		ß2-Microglobulin	0.156	0.131	0.228	0.172	0.076	0.055	0.256	0.169
	CD40 ligand	0.897	5.244	0.913	4.932	0.838	4.558	0.904	5.117		GM-CSF	0.512	1.62	0.558	1.623	0.523	1.373	0.475	1.285		IL-4	0.936	1.912	0.926	1.871	0.839	1.388	0.897	1.119		VCAM-1	0.142	0.126	0.207	0.172	0.327	0.259	0.204	0.135
	CCL2	0.854	5.221	0.905	5.257	0.942	5.789	0.854	5.349		IL-1α	0.712	1.545	0.775	1.614	0.652	1.12	0.653	1.169		IL-13	0.964	1.87	0.971	1.864	0.803	1.301	1.012	1.119		CD27	0.133	0.124	0.084	0.059	0.157	0.079	0.289	0.169
	IL-1α	1.046	5.096	1.041	4.651	0.958	4.276	1.067	5.117		IL-3	0.635	1.545	0.567	1.214	0.651	1.201	0.536	1.274		IL-17A	0.798	1.87	0.814	1.871	0.727	1.342	0.726	1.119		GM-CSF	0.131	0.118	0.188	0.16	0.034	0.028	0.038	0.028
	CCL11	0.9	4.885	0.934	4.76	0.909	4.577	0.946	4.939		CD40 ligand	0.578	1.496	0.603	1.414	0.513	1	0.516	1.096		IL-3	0.83	1.761	0.83	1.743	0.724	1.281	0.794	1.119		PD-1	0.119	0.107	0.071	0.053	0.15	0.079	0.184	0.114
	Fractalkine	0.708	4.826	0.702	4.381	0.677	4.588	0.72	4.658		CCL5	0.674	1.27	0.786	1.468	0.58	0.916	0.711	1.285		CCL5	0.96	1.761	0.989	1.776	0.818	1.281	1.024	1.119		D-Dimer	0.107	0.069	0.094	0.056	0.21	0.079	0.327	0.169
	PDGF-AA	0.922	4.681	0.921	4.313	0.807	3.811	0.936	4.656		IL-13	0.634	1.255	0.702	1.269	0.628	1	0.614	0.943		EGF	0.874	1.63	0.89	1.666	0.755	1.19	0.958	1.119		Tissue Factor	0.114	0.069	0.02	0.004	0.198	0.079	-0.036	0.028
	Flt-3Ligand	0.671	4.607	0.661	4.295	0.753	4.952	0.581	3.359		IL-33	0.519	1.255	0.566	1.214	0.504	0.937	0.496	0.919		CCL11	0.716	1.63	0.748	1.676	0.735	1.373	0.794	1.119		IFNα	0.117	0.061	0.219	0.111	0.167	0.056	0.079	0.028
	PDGF-AB-BB	0.953	4.594	0.974	4.361	0.865	3.678	0.971	4.563		PDGF-AB-BB	0.625	1.117	0.685	1.144	0.525	0.779	0.597	0.906		TGF-α	0.813	1.63	0.818	1.619	0.741	1.249	0.744	0.913		IL-1RA	0.022	0.017	0.071	0.048	-0.013	0.008	0.164	0.092
	IL-33	0.7	4.576	0.713	4.313	0.626	3.485	0.734	5.006		PDGF-AA	0.548	1.015	0.579	0.994	0.46	0.754	0.507	0.798		Flt-3Ligand	0.772	1.456	0.757	1.424	0.807	1.301	0.378	0.428		IL-15	0.025	0.017	0.003	0.004	0.067	0.052	0.023	0.025
	IL-13	0.863	4.377	0.88	4.186	0.773	3.44	0.887	4.46		PAI-1	0.493	1.005	0.508	0.941	0.615	1.137	0.405	0.585		CCL2	0.803	1.448	0.842	1.532	0.949	1.472	0.664	0.649		PD-L1	0.018	0.017	-0.004	0.004	0.131	0.068	0.13	0.091
	TGF-α	0.773	4.004	0.791	3.825	0.666	2.931	0.801	4.259		IL-5	0.501	0.87	0.535	0.941	0.498	0.805	0.438	0.583		CCL22	0.554	1.447	0.546	1.341	0.669	1.633	0.429	0.684		CCL11	0	0	-0.006	0.004	-0.004	0.006	0.139	0.092
	B7-2	0.676	4.004	0.659	3.628	0.644	3.396	0.721	4.123		Flt-3Ligand	0.34	0.835	0.328	0.757	0.385	0.863	0.188	0.331		IL-5	0.691	1.447	0.687	1.361	0.585	0.959	0.737	1.119	← Higher in CAP-strep	IL-18	-0.035	0.022	-0.06	0.044	0.031	0.028	0.269	0.169
	Ferritin	0.594	3.682	0.561	3.163	0.67	4.004	0.532	2.933		EGF	0.49	0.83	0.507	0.807	0.415	0.577	0.449	0.597		PAI-1	0.801	1.223	0.832	1.305	0.714	0.939	0.817	0.716		IL-10	-0.043	0.025	0.113	0.074	-0.111	0.056	-0.158	0.092
	CCL3	0.764	3.459	0.781	3.267	0.671	3.127	0.804	3.44		IL-18	0.371	0.811	0.294	0.541	0.416	0.916	0.329	0.597		Granzyme B	0.553	1.214	0.553	1.197	0.523	0.939	0.513	0.593		PSGL-1	-0.054	0.027	-0.102	0.056	0.109	0.055	-0.152	0.092
	IL-4	0.728	3.08	0.731	2.906	0.666	2.489	0.784	3.587		Syndecan-1	0.393	0.769	0.265	0.42	0.468	0.887	0.297	0.484		IL-33	0.674	1.172	0.68	1.173	0.607	0.846	0.468	0.488		tPA	-0.069	0.028	-0.056	0.024	0.168	0.068	-0.172	0.091
	PAI-1	0.557	2.974	0.587	3.059	0.558	2.795	0.584	3.071		IL-10	0.374	0.769	0.492	1.192	0.348	0.577	0.242	0.339		Syndecan-1	0.682	1.13	0.628	0.967	0.58	0.78	0.475	0.457		Thrombomodulin	-0.084	0.061	-0.088	0.054	0.055	0.042	-0.128	0.091
	Syndecan-1	0.592	2.916	0.534	2.441	0.607	2.843	0.64	3.241		IFNα	0.406	0.758	0.523	1.026	0.477	0.805	0.319	0.484		IL-7	0.671	1.13	0.687	1.149	0.559	0.751	0.649	0.635		IL-8	-0.086	0.061	0.027	0.008	-0.187	0.079	-0.122	0.091
	CCL4	0.427	2.844	0.45	2.946	0.359	1.882	0.456	3.21		Ferritin	0.383	0.751	0.335	0.541	0.4	0.687	0.158	0.214		IL-1ß	0.618	0.904	0.625	0.908	0.637	0.83	0.503	0.45		IL-33	-0.154	0.109	-0.114	0.059	-0.104	0.055	0.028	0.025
	IFNα	0.612	2.822	0.64	2.863	0.622	2.591	0.598	2.552		CXCL1	0.287	0.727	0.356	0.941	0.222	0.433	0.259	0.523		IL-10	0.416	0.902	0.379	0.818	0.46	0.896	0.4	0.484		Protein S	-0.187	0.133	-0.221	0.16	-0.199	0.079	-0.273	0.135
	IL-5	0.615	2.725	0.617	2.532	0.562	2.175	0.654	2.938		TGF-α	0.408	0.727	0.476	0.807	0.328	0.455	0.344	0.484		VEGF	0.549	0.893	0.549	0.886	0.477	0.637	0.284	0.234		CXCL2	-0.196	0.133	-0.183	0.121	-0.294	0.167	-0.262	0.169
	IL-17A	0.522	2.544	0.544	2.532	0.451	1.834	0.529	2.552		IL-4	0.425	0.724	0.492	0.807	0.428	0.577	0.417	0.568		Factor-IX	0.425	0.852	0.442	0.886	0.356	0.574	0.534	0.755		IL-3	-0.195	0.133	-0.263	0.176	-0.074	0.052	-0.259	0.169
	EGF	0.594	2.484	0.612	2.418	0.475	1.617	0.617	2.609		tPA	0.404	0.724	0.468	0.807	0.555	0.989	0.262	0.323		CCL4	0.47	0.804	0.479	0.818	0.325	0.507	0.565	0.584		IL-5	-0.191	0.133	-0.152	0.109	-0.086	0.055	-0.298	0.169
	CCL5	0.671	2.29	0.709	2.342	0.594	1.834	0.722	2.597		VCAM-1	0.322	0.695	0.383	0.807	0.36	0.754	0.322	0.583		GM-CSF	0.381	0.719	0.369	0.676	0.488	0.904	0.438	0.511		Angiopoietin-1	-0.254	0.184	-0.182	0.117	-0.316	0.167	-0.288	0.169
	TNF	0.362	2.166	0.377	2.17	0.377	2.102	0.365	1.988		CCL2	0.34	0.582	0.426	0.757	0.342	0.465	0.335	0.484		TNF	0.465	0.719	0.462	0.707	0.335	0.397	0.352	0.269		SP-D	-0.237	0.184	-0.177	0.121	-0.155	0.071	-0.067	0.039
	IL-1ß	0.55	2.126	0.569	2.066	0.472	1.495	0.59	2.377		CCL22	0.27	0.452	0.25	0.375	0.277	0.413	0.307	0.468		IL-18	0.406	0.669	0.354	0.569	0.385	0.553	0.06	0.052		G-CSF	-0.236	0.184	-0.2	0.127	-0.166	0.071	-0.126	0.087
	VCAM-1	0.434	1.994	0.437	1.887	0.441	1.882	0.426	1.844		IL-7	0.264	0.428	0.316	0.493	0.21	0.243	0.21	0.273		CXCL10	0.316	0.662	0.298	0.597	0.373	0.726	0.37	0.488		PAI-1	-0.308	0.188	-0.325	0.176	-0.099	0.055	-0.412	0.169
	IL-7	0.505	1.815	0.528	1.874	0.441	1.345	0.546	2.026		PD-L2	0.286	0.399	0.29	0.367	0.159	0.151	0.25	0.273		CCL20	0.353	0.565	0.365	0.588	0.312	0.399	0.087	0.07		IL-2	-0.251	0.19	-0.152	0.109	-0.228	0.099	-0.359	0.169
	tPA	0.461	1.615	0.514	1.885	0.437	1.345	0.474	1.552		IL-17A	0.218	0.394	0.252	0.42	0.144	0.203	0.113	0.151		P-selectin	0.379	0.565	0.38	0.569	0.278	0.334	0.385	0.363		Syndecan-1	-0.289	0.2	-0.363	0.244	-0.112	0.055	-0.177	0.092
	IL-18	0.342	1.343	0.287	0.995	0.346	1.322	0.348	1.304		CCL3	0.215	0.236	0.319	0.404	0.057	0.049	-0.015	0.013		tPA	0.472	0.552	0.524	0.614	0.387	0.372	0.435	0.286		CCL5	-0.286	0.2	-0.203	0.127	-0.238	0.089	-0.314	0.169
	PD-L2	0.305	1.343	0.263	1.063	0.305	1.294	0.296	1.195		IL-1ß	0.126	0.138	0.195	0.256	0.03	0.037	0.027	0.032		SP-D	0.369	0.468	0.445	0.6	0.357	0.397	0.107	0.074		IL-13	-0.33	0.226	-0.269	0.172	-0.175	0.071	-0.399	0.169
	CXCL1	0.324	1.212	0.33	1.135	0.278	0.874	0.344	1.225		SP-D	0.132	0.119	0.267	0.323	0.201	0.203	0.041	0.032		Fractalkine	0.393	0.454	0.377	0.434	0.283	0.242	0.299	0.174		CD163	-0.291	0.244	-0.287	0.244	-0.127	0.068	-0.302	0.169
	VEGF	0.234	0.822	0.236	0.789	0.285	1.086	0.23	0.797		Tissue Factor	0.103	0.109	0.02	0.021	0.208	0.238	0.006	0.008		TRAIL	0.335	0.432	0.328	0.433	0.44	0.586	0.443	0.434		CCL22	-0.284	0.291	-0.296	0.252	-0.392	0.361	-0.123	0.092
	CCL22	0.239	0.728	0.23	0.646	0.192	0.492	0.265	0.834		PD-L1	0.098	0.109	0.011	0.015	0.215	0.243	0.189	0.208		CCL19	0.216	0.281	0.241	0.327	0.307	0.397	-0.027	0.02		EGF	-0.384	0.291	-0.383	0.244	-0.34	0.167	-0.51	0.192
	IL-8	0.227	0.689	0.296	1.008	0.329	1.128	0.271	0.925		CD27	0.047	0.066	-0.056	0.058	0.023	0.037	0.116	0.151		VCAM-1	0.18	0.242	0.175	0.24	0.033	0.025	0.118	0.09		IFNγ	-0.306	0.291	-0.257	0.195	-0.23	0.112	-0.425	0.192
	IL-15	0.135	0.326	0.15	0.372	0.209	0.588	0.146	0.354		Factor-IX	0.017	0.008	-0.034	0.028	0.057	0.049	-0.096	0.093		IFNα	0.289	0.239	0.304	0.258	0.309	0.216	0.24	0.095		Tim-3	-0.333	0.291	-0.273	0.18	-0.211	0.082	-0.192	0.114
	Factor-IX	0.124	0.28	0.135	0.312	0.147	0.33	0.138	0.328		4-1BB	0.006	0.003	-0.11	0.122	0.097	0.106	0.137	0.155		CXCL2	0.197	0.233	0.23	0.28	0.205	0.216	0.413	0.446		CD40 ligand	-0.336	0.294	-0.321	0.244	-0.306	0.173	-0.31	0.169
	PD-L1	0.112	0.263	0.045	0.09	0.148	0.362	0.2	0.576		CXCL2	0.001	0.002	0.048	0.037	-0.089	0.074	0.151	0.151		CD25	0.172	0.206	0.13	0.139	0.152	0.146	-0.025	0.02		IL-1α	-0.403	0.341	-0.322	0.244	-0.371	0.217	-0.461	0.181
	CXCL2	0.125	0.229	0.162	0.312	0.102	0.153	0.19	0.401	← Higher in CAP-strep	IL-15	-0.075	0.09	-0.082	0.07	0.029	0.037	-0.117	0.143		CRP	0.112	0.107	0.115	0.12	0.072	0.045	-0.099	0.074		IL-7	-0.407	0.341	-0.371	0.258	-0.349	0.184	-0.439	0.172
	CCL19	0.051	0.108	0.078	0.208	0.054	0.11	-0.041	0.081		VEGF	-0.062	0.098	-0.068	0.076	-0.105	0.143	-0.153	0.248		Protein S	0.114	0.107	0.105	0.107	0.151	0.13	0.195	0.103		CCL2	-0.463	0.341	-0.416	0.258	-0.608	0.361	-0.329	0.169
	SP-D	0.035	0.041	0.117	0.18	0.01	0.016	0.02	0.021		Protein S	-0.073	0.105	-0.117	0.164	-0.048	0.049	-0.077	0.096		B7-2	0.107	0.107	0.095	0.107	0.104	0.076	0.131	0.09		TGF-α	-0.404	0.341	-0.343	0.244	-0.413	0.259	-0.4	0.169
	Tissue Factor	0.015	0.027	0.015	0.032	0.026	0.042	0.094	0.194		ß2-Microglobulin	-0.078	0.109	-0.034	0.037	-0.162	0.238	-0.105	0.143		PD-L1	0.079	0.091	0.015	0.003	0.084	0.073	0.059	0.038		Factor-IX	-0.409	0.341	-0.477	0.318	-0.299	0.154	-0.63	0.27
	4-1BB	0.004	0.008	-0.085	0.18	0.044	0.062	0.045	0.065		P-selectin	-0.141	0.13	-0.209	0.212	-0.146	0.131	-0.185	0.17		CXCL1	0.063	0.044	0.06	0.032	0.013	0.005	0.072	0.03		Flt-3Ligand	-0.431	0.356	-0.429	0.305	-0.422	0.259	-0.19	0.119
← Higher in non-COVID-19 CAP	Protein S	-0.017	0.029	-0.029	0.062	0.017	0.032	-0.009	0.021		CCL4	-0.132	0.135	-0.071	0.058	-0.247	0.25	-0.246	0.273	← Higher in CAP-flu	Tissue Factor	-0.011	0.014	0	0	0.011	0.005	0.042	0.032		PDGF-AB-BB	-0.482	0.365	-0.434	0.277	-0.505	0.33	-0.507	0.192
	P-selectin	-0.034	0.049	-0.039	0.064	-0.064	0.093	0.024	0.032		IL-8	-0.129	0.138	0.037	0.037	-0.13	0.143	-0.109	0.143		IL-6	-0.017	0.016	0.005	0	0.026	0.013	-0.235	0.161		IL-1ß	-0.492	0.379	-0.43	0.283	-0.607	0.392	-0.476	0.192
	CD27	-0.038	0.057	-0.099	0.217	-0.027	0.047	0.011	0.021		PD-1	-0.152	0.221	-0.281	0.521	-0.043	0.049	-0.067	0.093		IL-8	-0.043	0.044	0.01	0.001	0.058	0.032	0.014	0.015		P-selectin	-0.52	0.379	-0.589	0.381	-0.424	0.232	-0.571	0.192
	CCL20	-0.045	0.093	-0.026	0.062	-0.045	0.085	-0.069	0.163		PSGL-1	-0.302	0.432	-0.354	0.487	-0.222	0.243	-0.411	0.583		Tim-3	-0.037	0.044	-0.104	0.12	-0.046	0.028	-0.21	0.191		IL-4	-0.511	0.451	-0.435	0.305	-0.411	0.259	-0.481	0.192
	PD-1	-0.061	0.095	-0.146	0.32	-0.037	0.05	0.025	0.032		TNF	-0.228	0.451	-0.144	0.22	-0.304	0.558	-0.443	1.096		PD-L2	-0.07	0.086	-0.118	0.143	0.003	0.005	-0.112	0.081		Ferritin	-0.479	0.451	-0.492	0.381	-0.442	0.33	-0.568	0.275
	IL-1RA	-0.085	0.262	-0.094	0.305	-0.107	0.33	-0.13	0.447		Tim-3	-0.37	0.604	-0.377	0.541	-0.256	0.287	-0.402	0.538		CD27	-0.085	0.098	-0.14	0.177	-0.134	0.148	-0.174	0.14		CCL4	-0.601	0.465	-0.551	0.33	-0.572	0.361	-0.81	0.298
	ß2-Microglobulin	-0.142	0.425	-0.163	0.522	-0.104	0.3	-0.117	0.33		D-Dimer	-0.348	0.619	-0.392	0.706	-0.205	0.243	-0.383	0.583		IL-15	-0.1	0.107	-0.085	0.107	-0.038	0.025	-0.141	0.097		PDGF-AA	-0.57	0.481	-0.528	0.38	-0.534	0.361	-0.616	0.223
	Tim-3	-0.194	0.475	-0.252	0.703	-0.091	0.155	-0.189	0.447		Thrombomodulin	-0.513	0.976	-0.556	0.965	-0.458	0.805	-0.689	1.694		PSGL-1	-0.247	0.298	-0.253	0.309	-0.331	0.394	-0.259	0.217		TREM-1	-0.569	0.698	-0.63	0.745	-0.534	0.392	-0.427	0.192
	CRP	-0.193	0.768	-0.193	0.731	-0.174	0.666	-0.216	0.846		CCL19	-0.49	1.255	-0.51	1.167	-0.445	0.863	-0.565	1.339		4-1BB	-0.252	0.316	-0.338	0.497	-0.189	0.21	-0.379	0.363		Angiopoietin-2	-0.63	0.698	-0.588	0.553	-0.702	0.518	-0.77	0.611
	PSGL-1	-0.307	0.881	-0.317	0.876	-0.305	0.846	-0.245	0.66		CD163	-0.569	1.27	-0.561	1.282	-0.499	0.916	-0.71	1.694		ß2-Microglobulin	-0.234	0.348	-0.262	0.433	-0.238	0.336	-0.361	0.407		IL-17A	-0.579	0.698	-0.562	0.577	-0.583	0.443	-0.613	0.324
	IL-6	-0.26	1.343	-0.224	1.027	-0.258	1.215	-0.333	1.844		IL-1RA	-0.479	1.27	-0.449	1.054	-0.469	0.973	-0.594	1.694		PD-1	-0.271	0.37	-0.352	0.563	-0.194	0.216	-0.251	0.199		TNF	-0.693	0.698	-0.606	0.531	-0.639	0.392	-0.795	0.312
	D-Dimer	-0.413	1.438	-0.446	1.529	-0.374	1.132	-0.419	1.354		CRP	-0.496	1.722	-0.567	2.204	-0.414	1.065	-0.521	1.67		CD163	-0.277	0.427	-0.273	0.433	-0.372	0.57	-0.409	0.436		VEGF	-0.612	0.698	-0.616	0.577	-0.582	0.392	-0.437	0.192
	CD25	-0.401	2.166	-0.442	2.448	-0.323	1.452	-0.412	2.145		CCL20	-0.586	1.924	-0.572	1.623	-0.591	1.708	-0.611	1.916		E-Selectin	-0.332	0.64	-0.322	0.597	-0.473	0.993	-0.445	0.714		CRP	-0.607	0.698	-0.681	0.781	-0.486	0.361	-0.422	0.192
	Thrombomodulin	-0.47	2.203	-0.509	2.46	-0.373	1.834	-0.475	2.078		CD25	-0.77	2.323	-0.85	2.496	-0.659	1.491	-0.807	1.971		D-Dimer	-0.455	0.669	-0.486	0.707	-0.416	0.506	-0.71	1.051		CCL3	-0.741	0.711	-0.636	0.549	-0.749	0.45	-1.069	0.611
	G-CSF	-0.373	2.599	-0.382	2.567	-0.393	2.509	-0.426	2.911		G-CSF	-0.822	2.425	-0.805	2.198	-0.848	2.121	-0.912	2.203		TREM-1	-0.477	0.738	-0.51	0.818	-0.555	0.83	-0.646	0.722		CCL19	-0.707	0.711	-0.751	0.781	-0.752	0.518	-0.538	0.192
	CD163	-0.556	2.754	-0.552	2.616	-0.571	2.887	-0.635	3.169		IL-6	-0.791	3.029	-0.715	2.284	-0.76	2.185	-0.841	2.69		Thrombomodulin	-0.428	0.834	-0.467	0.935	-0.513	0.978	-0.561	0.722		Procalcitonin	-0.717	0.748	-0.736	0.781	-0.595	0.432	-0.761	0.567
	TREM-1	-0.822	4.311	-0.858	4.295	-0.868	4.588	-0.804	3.861		E-Selectin	-1.202	3.174	-1.364	3.685	-1.07	2.185	-1.316	3.386		IL-1RA	-0.501	0.904	-0.52	0.967	-0.456	0.701	-0.759	1.107		IL-6	-0.774	0.748	-0.72	0.745	-0.786	0.518	-0.606	0.192
	E-Selectin	-0.728	4.885	-0.73	4.511	-0.807	5.182	-0.735	4.563		TREM-1	-1.046	3.984	-1.14	4.117	-1.089	3.849	-1.073	3.447		G-CSF	-0.586	1.214	-0.605	1.27	-0.682	1.281	-0.786	1.042		E-Selectin	-0.87	0.966	-1.042	1.271	-0.597	0.392	-0.872	0.611
	Angiopoietin-2	-0.984	6.075	-0.976	5.557	-1.029	6.103	-1.041	6.492		Angiopoietin-2	-1.314	4.54	-1.274	3.863	-1.431	4.529	-1.608	7.226		Angiopoietin-2	-0.684	1.456	-0.685	1.424	-0.729	1.328	-0.839	1.391		CD25	-0.941	0.977	-0.98	1.268	-0.811	0.518	-0.781	0.324
	Procalcitonin	-0.884	8.157	-0.899	7.757	-0.946	8.487	-0.874	7.563		Procalcitonin	-1.565	7.878	-1.606	6.74	-1.614	6.848	-1.71	10.875		Procalcitonin	-0.848	1.902	-0.87	1.949	-1.019	1.836	-0.949	1.391		CCL20	-0.94	1.105	-0.937	1.271	-0.903	0.771	-0.698	0.437
	FC = fold change
	*Benjamini-Hochberg-adjusted p-values. A -log10 p-value of >1.301 corresponds to p <0.05; -log10 p >2 to p <0.01; -log10 p >3 to p<0.001; -log10 p >4 to p<0.0001, etc.
		Above (for the upper part of the tables) or below (for the lower part of the tables) the dotted line indicates biomarkers significant in the main anlaysis (BH-adjusted p <0.05)
	Highlighted cells indicate a change in significance in the corresponding sensitivity analysis when compared with the main analysis (as presented in Figure 1)
	Sens. analysis 1	Sens1 = Removal of co-infected patients (3) and PCR-negative COVID-19 patients (2)
	Sens. analysis 2	Sens2 = Removal of patients with an immune deficiency (44)
	Sens. analysis 3	Sens 3 =Removal of patients that were given high-dose systemic glucocorticoids prior to, or upon hospital admission (42)
