# Supplementary material for: The host response in different aetiologies of community-acquired pneumonia
Source: eBioMedicine. 2022 Jun 1;81:104082. doi: 10.1016/j.ebiom.2022.104082 (PMC9155985; doi:10.1016/j.ebiom.2022.104082)
Supplement: Supplementary file 4 [file mmc4.xlsx]

## Sheet: Table
	CAP-other	CAP-strep	CAP-flu	COVID-19	Main analysis	Sens. analysis 1	Sens. analysis 2	Sens. analysis 3
	n = 226	n = 27	n = 22	n = 39
	n = 223	n = 24	n = 22	n = 37
	n = 184	n = 23	n = 20	n = 37
	n = 186	n = 22	n = 15	n = 37
Cell-mediated antiviral response
CD40 ligand, pg/ml	948.9 [475.0, 1522.0]	1308.5 [783.9, 1821.9]	801.4 [430.9, 1665.0]	1852.0 [1144.1, 2925.1]	A C c e f	A C c f	A C c f	A C c
Granzyme B, pg/ml	7.5 [3.4, 13.6]	10.5 [6.6, 13.3]	11.3 [6.8, 28.0]	23.5 [16.1, 31.0]	A C c e	A C c e	A C c e	A C c e
IFNα, pg/ml	6.3 [3.9, 10.5]	8.5 [3.6, 13.7]	7.5 [5.0, 15.2]	10.0 [6.6, 16.0]	A C c	A C c	A C c	A C c
IFNγ, pg/ml	13.6 [5.5, 25.0]	20.9 [11.7, 31.8]	15.1 [7.2, 26.4]	44.8 [23.4, 62.9]	A C c e f	A C c e f	A C c e f	A C c e f
IL-2, pg/ml	3.5 [1.9, 5.8]	4.6 [2.9, 7.0]	2.8 [1.5, 5.4]	8.6 [5.2, 18.0]	A C c e f	A C c e f	A C c f	A C c f
IL-7, pg/ml	2.3 [1.5, 3.9]	3.0 [1.9, 3.8]	2.0 [1.5, 3.8]	3.2 [2.2, 5.3]	A c	A c		A C c
CXCL10, pg/ml	255.2 [94.4, 720.4]	520.8 [186.1, 800.2]	823.6 [374.3, 1384.5]	1066.1 [629.0, 2525.2]	A C b c e	A C b c e	A C b c e	A C c e
β2-Microglobulin, pg/ml	2027700.0 [1420700.0, 3596100.0]	2553400.0 [1209750.0, 3350800.0]	2415950.0 [1405000.0, 3906600.0]	2041100.0 [1474200.0, 2674650.0]
Vascular responses and function
Angiopoietin-1, pg/ml	2776.1 [1443.1, 4913.9]	4141.6 [1103.4, 6043.6]	2772.4 [1498.1, 4351.9]	6446.5 [3549.1, 13628.7]	A C c e f	A C c e f	A C c f	A C c e f
E-Selectin, pg/ml	40506.1 [29610.6, 58928.2]	62155.0 [35414.0, 90498.7]	38543.1 [23903.3, 47501.5]	28309.5 [21101.0, 32277.9]	A C c d e	A C c d e	A C c e	A C c d e
Syndecan-1, pg/ml	5232.9 [4119.4, 7253.3]	5553.0 [4700.0, 7521.1]	5324.9 [3495.7, 6936.8]	7579.5 [6086.0, 10563.0]	A C c	A C c	A C c	A C c
Angiopoietin-2, pg/ml	3662.9 [2311.9, 5698.8]	5759.0 [3192.3, 7712.4]	2570.6 [1898.2, 5180.6]	1820.9 [1218.5, 2796.6]	A C c e f	A C c e	A C c e	A C a c d e f
VCAM-1, pg/ml	2637300.0 [1555300.0, 4257800.0]	2957700.0 [1771850.0, 3719300.0]	3441000.0 [2253375.0, 4991400.0]	4184500.0 [2318200.0, 5959300.0]	A C c	A C c	A C c	A C c
PDGF-AA, pg/ml	2059.4 [1115.2, 3251.8]	3543.8 [1791.4, 5010.2]	1662.0 [850.9, 3050.8]	4489.8 [2277.6, 6151.8]	A C c f	A C c f	A C c f	A C c f
PDGF-AB-BB, pg/ml	364.2 [191.2, 685.2]	580.9 [311.3, 1120.6]	336.1 [140.6, 593.6]	821.2 [481.1, 1455.8]	A C c f	A C c f	A C c f	A C c f
VEGF, pg/ml	120.3 [81.9, 180.8]	170.6 [106.9, 202.0]	97.1 [56.9, 165.1]	145.6 [98.1, 253.6]	C	C	A C	A C a
P-selectin, pg/ml	78743.4 [36425.6, 175291.1]	79148.9 [31689.9, 313738.7]	66895.3 [24639.1, 101160.1]	96571.0 [49410.9, 140113.1]
Ang2/Ang1 ratio	1.5 [0.6, 3.2]	1.2 [0.6, 5.1]	1.6 [0.4, 3.4]	0.3 [0.1, 0.6]	A C c f	A C c f	A C c f	A C c
Coagulation
Thrombomodulin, pg/ml	5796.0 [4339.8, 8094.8]	5598.6 [4449.7, 8648.3]	5571.5 [4249.8, 7163.5]	4492.6 [3653.3, 5600.1]	A c	A c		A e
Protein S, pg/ml	2600800.0 [1904100.0, 3343600.0]	2716200.0 [1912550.0, 3282150.0]	2565250.0 [2136900.0, 3024875.0]	2394700.0 [1926900.0, 2978200.0]
D-Dimer, pg/ml	17177.0 [7278.6, 44062.9]	21204.5 [6286.2, 44575.7]	21923.4 [6754.1, 40520.4]	10162.7 [4113.2, 18910.8]
tPA, pg/ml	18530.0 [11403.0, 32715.5]	16813.4 [10742.0, 41557.1]	18714.0 [10926.1, 50990.0]	39413.4 [16438.6, 49769.8]		C c
PAI-1, pg/ml	250278.7 [154767.5, 394501.7]	276148.4 [162282.5, 465875.8]	205825.9 [127737.9, 320095.2]	389464.7 [215774.6, 555320.8]	A C c	A C c	A C c	A C c
Tissue Factor, pg/ml	47.3 [32.3, 85.5]	44.7 [30.7, 87.9]	46.3 [39.5, 86.3]	49.9 [31.0, 84.6]
Systemic inflammation
IL-18, pg/ml	430.9 [278.4, 679.4]	378.1 [301.0, 525.7]	424.3 [335.1, 581.5]	526.6 [377.4, 835.5]
TREM-1, pg/ml	275.4 [185.9, 425.1]	326.6 [236.3, 457.5]	185.7 [139.6, 405.2]	163.7 [112.0, 245.8]	A C c e	A C c e	A C c e	A C c e
CD163, ng/ml	801.8 [493.4, 1299.4]	869.5 [522.7, 1159.1]	510.9 [402.1, 872.8]	469.5 [290.1, 834.4]	A C c	A C c	A C c	A C c e
Procalcitonin, ng/ml	0.3 [0.1, 1.4]	4.0 [0.6, 6.7]	0.5 [0.1, 2.1]	0.1 [0.1, 0.2]	A C a c e f	A C a c e f	A C a c e f	A C a c e f
IL-1α, pg/ml	16.9 [11.5, 22.7]	18.8 [15.7, 26.0]	17.4 [10.1, 20.9]	31.1 [18.7, 40.4]	A C c e f	A C c e f	A C c f	A C c f
IL-1β, pg/ml	3.2 [1.4, 4.9]	4.4 [3.0, 6.0]	2.7 [0.8, 5.1]	4.9 [2.7, 7.8]	A C a c	A C c	A C	A C a c
IL-6, pg/ml	48.7 [21.4, 135.3]	147.3 [48.3, 499.0]	49.5 [12.1, 141.0]	40.0 [20.8, 69.8]	A C a e	A C a e	A C a e	A C a e
TNF, pg/ml	7.2 [2.4, 12.6]	13.8 [5.8, 21.5]	5.3 [1.6, 12.0]	12.0 [6.4, 16.4]	A C a c	A C a c	A C a c	A C a c
Ferritin, ng/ml	338.7 [178.5, 563.1]	404.6 [198.4, 748.0]	200.9 [145.9, 396.9]	552.8 [343.7, 946.8]	A C c f	A C c f	A C c f	A C c
CRP, mg/l	123.1 [84.9, 152.4]	142.2 [118.1, 166.6]	115.9 [23.0, 162.6]	104.0 [73.1, 130.1]	A e	A a e		A e
Immune checkpoint markers
PSGL-1, pg/ml	14122.6 [10079.9, 21456.6]	16121.2 [11550.7, 21376.2]	12853.5 [10345.2, 20599.6]	11676.2 [9673.0, 17083.4]
CD25, pg/ml	2746.4 [1809.8, 3872.9]	3411.3 [2361.1, 5154.1]	1815.9 [1147.3, 2663.7]	1818.7 [1399.5, 3121.7]	A C c d e	A C c d e	A e	A c e
CD40 ligand, pg/ml	948.9 [475.0, 1522.0]	1308.5 [783.9, 1821.9]	801.4 [430.9, 1665.0]	1852.0 [1144.1, 2925.1]	A C c e f	A C c f	A C c f	A C c
X4-1BB, pg/ml	135.3 [103.1, 213.0]	150.1 [113.4, 187.1]	165.1 [110.0, 332.5]	153.3 [101.1, 237.8]
CD27, pg/ml	61656.7 [40008.0, 91671.6]	59853.5 [43362.7, 81919.5]	60362.7 [44221.2, 98374.5]	60139.7 [45953.3, 84226.3]
B7-2, pg/ml	138.6 [91.2, 198.2]	118.4 [91.0, 168.2]	189.3 [114.4, 310.2]	206.3 [144.0, 286.8]	A C c d e	A C c d e	A C c d e	A C c e
PD-L1, pg/ml	82.2 [54.8, 115.4]	97.8 [57.9, 143.1]	72.5 [61.1, 93.9]	93.2 [63.3, 129.9]
PD-L2, pg/ml	5809.5 [4610.6, 7640.2]	5791.1 [4120.2, 7677.0]	6202.3 [5717.7, 8974.4]	6614.7 [5808.3, 8134.0]	A C	C	A C	C
PD-1, pg/ml	24.8 [17.1, 43.1]	26.2 [19.3, 36.8]	25.6 [18.8, 48.5]	27.9 [16.6, 43.2]
Tim-3, pg/ml	16926.6 [7868.5, 26091.8]	18673.2 [10444.1, 29458.8]	15527.8 [10370.4, 19225.7]	15270.5 [6380.0, 22748.3]
Galectin-9, pg/ml	140196.2 [93008.9, 202887.8]	190473.5 [109132.3, 243867.7]	158023.5 [128923.0, 244195.9]	282447.1 [215446.8, 391629.2]	A C c e f	A C c e f	A C c e f	A C c e
Depicted biomarker concentrations per group are for the main analysis					A = ANOVA signifcant (p <0.05)
					C = ANCOVA significant (p <0.05)
Sens. analysis 1	Sens1 = Removal of co-infected patients (3) and PCR-negative COVID-19 patients (2)				a = CAP-other vs CAP-strep significant (Games Howell p <0.05)
Sens. analysis 2	Sens2 = Removal of patients with an immune deficiency (44)				b = CAP-other vs CAP-flu significant (Games Howell p <0.05)
Sens. analysis 3	Sens 3 =Removal of patients that were given high-dose systemic glucocorticoids prior to, or upon hospital admission (42)				c = CAP-other vs COVID-19 significant (Games Howell p <0.05)
					d = CAP-strep vs CAP-flu significant (Games Howell p <0.05)
					e = CAP-strep vs COVID-19 significant (Games Howell p <0.05)
					f = CAP-flu vs COVID-19 significant (Games Howell p <0.05)
