# Supplementary material for: The host response in different aetiologies of community-acquired pneumonia
Source: eBioMedicine. 2022 Jun 1;81:104082. doi: 10.1016/j.ebiom.2022.104082 (PMC9155985; doi:10.1016/j.ebiom.2022.104082)
Supplement: Supplementary file 5 [file mmc5.xlsx]

## Sheet: extra_ancova_vs_ancova_bmi_como
Cell-mediated antiviral response	Original ANCOVA	Model 2	Model 3	Model 4
CD40 ligand	<0.001	<0.001	<0.001	<0.001
Granzyme B	<0.001	<0.001	<0.001	<0.001
IFNα	0.005	0.003	0.003	0.002
IFNγ	<0.001	<0.001	<0.001	<0.001
IL-2	<0.001	<0.001	<0.001	<0.001
IL-7	0.059	0.069	0.032	0.035
CXCL10	<0.001	<0.001	<0.001	<0.001
β2-Microglobulin	0.741	0.607	0.775	0.637
Vascular responses and function
Angiopoietin-1	<0.001	<0.001	<0.001	<0.001
E-Selectin	<0.001	<0.001	<0.001	<0.001
Syndecan-1	<0.001	0.004	<0.001	0.008
Angiopoietin-2	<0.001	<0.001	<0.001	<0.001
VCAM-1	0.008	<0.001	0.007	<0.001
PDGF-AA	<0.001	<0.001	<0.001	<0.001
PDGF-AB-BB	<0.001	<0.001	<0.001	<0.001
VEGF	0.037	0.022	0.039	0.03
P-selectin	0.181	0.18	0.144	0.264
Ang2/Ang1 ratio	<0.001	<0.001	<0.001	<0.001
Coagulation
Thrombomodulin	0.34	0.581	0.414	0.622
Protein S	0.888	0.533	0.876	0.531
D-Dimer	0.356	0.29	0.355	0.283
tPA	0.052	0.111	0.02	0.065
PAI-1	0.005	0.025	0.004	0.02
Tissue Factor	0.812	0.85	0.85	0.89
Systemic inflammation
IL-18	0.142	0.071	0.151	0.066
TREM-1	0.002	0.024	0.001	0.011
CD163	0.021	0.023	0.037	0.043
Procalcitonin	<0.001	<0.001	<0.001	<0.001
IL-1α	<0.001	<0.001	<0.001	<0.001
IL-1β	0.006	0.006	0.002	0.002
IL-6	<0.001	<0.001	0.003	0.003
TNF	<0.001	<0.001	0.005	0.001
Ferritin	<0.001	0.001	<0.001	0.004
CRP	0.194	0.145	0.223	0.145
Immune checkpoint markers
PSGL-1	0.253	0.587	0.214	0.539
CD25	0.027	0.117	0.019	0.054
CD40 ligand	<0.001	<0.001	<0.001	<0.001
4-1BB	0.863	0.479	0.86	0.53
CD27	0.524	0.501	0.624	0.56
B7-2	<0.001	<0.001	<0.001	<0.001
PD-L1	0.755	0.661	0.81	0.718
PD-L2	0.013	<0.001	0.028	0.002
PD-1	0.89	0.847	0.811	0.702
Tim-3	0.956	0.966	0.956	0.95
Galectin-9	<0.001	<0.001	<0.001	<0.001
Original ANCOVA (Model 1)	White-adjusted ANCOVA including the following covariates: age, sex, and disease severity scores (PSI, CURB-65, MEWS9 and qSOFA); depicted as "adj. p" in Figures 2-6 (n = 248).
Model 2	Original ANCOVA + BMI and total number of comorbidities (n = 231).
Model 3	Mixed effects model with the same covariates as the original ANCOVA, but using a random intercept per individual hospital. P-value derived from type III Wald test for the pathogen group (n = 248).
Model 4	Model 3 + BMI and total number of comorbidities (n = 231).
Values depict the p-values derived from the different models for all biomarkers.
Coloured cells indicate biomarkers that change significance when compared with the original ANCOVA (Model 1)
